# Supplementary material for: Synthesis and Biological Evaluation of New Compounds with Nitroimidazole Moiety
Source: Molecules. 2024 Jun 26;29(13):3023. doi: 10.3390/molecules29133023 (PMC11243693; doi:10.3390/molecules29133023)
Supplement: Supplementary file 1 [file molecules-29-03023-s001.zip]

Archive with 1 entries (1 files):
- molecules-3057680-SI.pdf
